# Supplementary material for: Fate and carbon sequestration potential of sunken macroalgae in coastal oceans from long-term microbial degradation perspective
Source: Natl Sci Rev. 2025 Jul 8;12(8):nwaf273. doi: 10.1093/nsr/nwaf273 (PMC12365756; doi:10.1093/nsr/nwaf273)
Supplement: nwaf273_Supplemental_Files [file nwaf273_supplemental_files.zip]

Archive with 3 entries (3 files):
- Supplementary_Information.docx
- Table_S2.pdf
- Table__S3.pdf
